# Supplementary material for: B7H6 Serves as a Negative Prognostic Marker and an Immune Modulator in Human Pancreatic Cancer
Source: Front Oncol. 2022 Mar 3;12:814312. doi: 10.3389/fonc.2022.814312 (PMC8929685; doi:10.3389/fonc.2022.814312)
Supplement: Supplementary file 2 [file DataSheet_2.xlsx]

## Sheet: Fig. 1a
Figure 1a. IHC staining of B7H6 in tumor (right) and adjacent tissues (left) of pancreatic cancer patient’s specimens (magnification: Middle, 10×; right and left, 100×)

## Sheet: Fig. 1b
Fig.1b B7H6 expression in benign human organs shown by the IHC staining of B7H6 (magnification: 100×).

## Sheet: Fig.1c
Figure 1c. analysis of overall survival after surgery between PC patients who carried B7H6 positive or negative tumors. P=0.017.
B7H6 Positive Patient Number	survival days after surgery		B7H6 Negative Patient Number	survival days after surgery
1	328		1	539
2	770		2	1602
3	639		3	355
4	439		4	698
5	656		5	276
6	405		6	305
7	392		7	103
8	500		8	171
9	517		9	166
10	885		10	190
11	219		11	148
12	233		12	528
13	515		13	1565
14	221		14	2003
15	51		15	76
16	26		16	370
17	170		17	343
18	199		18	1960
19	16		19	1947
20	139		20	337
21	194		21	134
22	31		22	364
23	46		23	264
24	70		24	304
			25	145
			26	498
			27	1807
			28	109
			29	156
			30	25
			31	1688
			32	183
			33	857
			34	1675
			35	146
			36	731
			37	1024
			38	768
			39	61
			40	713
			41	1443
			42	412

## Sheet: Fig. 1d
Figure 1d. analysis of overall survival after surgery between PC patients who carried B7H6 high or low tumors. P<0.001
B7H6 high Patient Number	survival days after surgery		B7H6 low Patient Number	survival days after surgery
1	515		1	328
2	221		2	770
3	51		3	639
4	26		4	439
5	170		5	656
6	199		6	405
7	16		7	392
8	139		8	500
9	194		9	517
10	31		10	885
11	46		11	219
12	70		12	233

## Sheet: Fig. 2a
Figure 2a.sB7H6 levels in sera of PC patients (n=65) and health donors (n=34).
Patient Number	B7H6 Concentration (pg/ml)		Health Number	B7H6 Concentration (pg/ml)
1	537		1	384.5
2	825.75		2	0.1923
3	1020.75		3	0.0014
4	367		4	-1.75
5	459.5		5	50.75
6	717		6	112
7	1387		7	0.0921
8	1340.75		8	52
9	0.00123		9	0.2176
10	708.25		10	0.1763
11	514.5		11	282
12	1078.25		12	0.0054
13	974.5		13	0.9021
14	814.5		14	332
15	1094.5		15	0.2587
16	442		16	0.1436
17	1188.25		17	0.91
18	912		18	203.25
19	772		19	137
20	162		20	24.5
21	699.5		21	73.25
22	219.5		22	0.01
23	902		23	119.5
24	140.75		24	0.002
25	709.5		25	890.75
26	0.4578		26	158.25
27	1064.5		27	0.213
28	724.5		28	0.12
29	830.75		29	227
30	715.75		30	0.913834
31	639.5		31	11.9224
32	1282		32	12.2748
33	1359.5		33	12.0807
34	564.5		34	4.78115
35	0.1478
36	535.75
37	857
38	999.5
39	113.25
40	833.25
41	587
42	692
43	387
44	75.75
45	952
46	109.5
47	1002
48	128.25
49	113.25
50	0.1178
51	17.0145
52	8.93667
53	10.0073
54	29.251
55	10.8425
56	45.7127
57	14.2511
58	8.64735
59	27.2437
60	23.28
61	8.30881
62	10.1081
63	12.5993
64	30.1983
65	35.9448

## Sheet: Fig.2b
Figure 2b.Kaplan-Meier survival analysis of overall survival of PC patients grouped by B7H6 levels
Low sB7H6(n=27)	survival days after surgery		High sB7H6 (n=38)	survival days after surgery
1	341		1	212
2	665		2	145
3	519		3	515
4	698		4	139
5	171		5	84
6	304		6	16
7	405		7	371
8	539		8	552
9	490		9	97
10	2725		10	109
11	656		11	528
12	947		12	26
13	439		13	146
14	2003		14	186
15	857		15	166
16	639		16	231
17	778		17	37
18	598		18	194
19	1073		19	103
20	276		20	125
21	1947		21	123
22	221		22	51
23	150		23	287
24	25		24	31
25	259		25	400
26	156		26	200
27	164		27	103
			28	46
			29	103
			30	219
			31	183
			32	173
			33	183
			34	142
			35	198
			36	76
			37	154
			38	287

## Sheet: Fig. 3a
Fig. 3a Surface expression of the B7H6 on human pancreatic cancer cell lines (PANC-1, CFPAC-1, Capan-1, PL45) assessed by flow cytometry

## Sheet: Fig.3b
Figure 3b. Immunoblotting assay was performed to detect B7H6 protein expression in human pancreatic cancer cell lines with K562 as a positive control. GAPDH was used as a loading control.

## Sheet: Fig.3c
Figure 3c ELISA analysis of sB7H6 secreted by pancreatic cancer cells in the supernatants at 24 and 48 hours. Media collected from K562 or RPMI-1640 served as a positive or negative control, respectively.
	24H	48H	stvd24h	stvd48h
AsPc-1	3333.33	5114	897.224	118.882
BxPc-3	4320.67	4919.67	54.3078	366.323
Capan-1	4190.67	5122.33	148.544	3.21455
MIA PaCa-2	4999.33	5843	1016.69	79.019
PANC-1	4511.67	5007.33	53.1162	591.451
K562	5006.33	5506.33	854.328	906.151
Culture Medium	48	46	12.2882	13.8924

## Sheet: Fig. 3d
Fig. 3d Immunoblotting assay was performed to detect the protein expression of B7H6 after CRISPR/Cas9 knocking out in PANC-1 and Capan-1. β- actin was used as the internal control

[truncated: 35 more sheets: Fig. 3e, Fig. 4a, Fig. 4b, Fig. 4c, Fig. 4d, Fig. 4e, Fig. 4f, Fig.5a, Fig. 5b, Fig. 5c, Fig.6a, Fig.6b, Fig.6c, Fig.6d, Table1, Table2, S-table1, S-table2, SFig. 1a, SFig. 1b …]
